# Supplementary material for: Nanopore-only assemblies for genomic surveillance of the global priority drug-resistant pathogen, Klebsiella pneumoniae
Source: Microb Genom. 2023 Feb 8;9(2):mgen000936. doi: 10.1099/mgen.0.000936 (PMC9997738; doi:10.1099/mgen.0.000936)
Supplement: Supplementary material 2 [file mgen-9-936-s002.xlsx]

## Sheet: Sheet1
Biosample	Strain_name	Species	isolation_year	City	Country	Host	Source_details	Illumina_read_accession	Illumina_read_count	ONT_read_accession	ONT_read_count	ONT_read_depth	ONT_mean_read_length	ONT_total_bases	Reference_assembly_contig_count	Reference_assembly_N50	Reference_assembly_total_size	Reference_assembly_GC	ST	virulence_score	resistance_score	num_resistance_classes	num_resistance_genes	Yersiniabactin	YbST	Colibactin	CbST	Aerobactin	AbST	Salmochelin	SmST	RmpADC	RmST	rmpA2	wzi	K_locus	K_type	K_locus_problems	K_locus_confidence	K_locus_identity	K_locus_missing_genes	O_locus	O_type	O_locus_problems	O_locus_confidence	O_locus_identity	O_locus_missing_genes	AGly_acquired	Col_acquired
SAMEA3356991	INF032	Klebsiella pneumoniae	2013	Melbourne	Australia	Human	Urinary tract	ERR1023765	5455870	ERR10367340	108042	306	14499	1566508714	1	5111539	5111539	57.6	ST200	0	0	0	0	-	0	-	0	-	0	-	0	-	0	-	wzi360	KL122	unknown (KL122)	none	Perfect	1		O1/O2v2	O2afg	none	Very high	0.9853		-	-
SAMEA3357010	INF042	Klebsiella pneumoniae	2013	Melbourne	Australia	Human	Urinary tract	ERR1023775	5341872	ERR10367342	117406	295	13886	1630246779	1	5354544	5354544	57.1	ST37	0	0	0	0	-	0	-	0	-	0	-	0	-	0	-	wzi14	KL14	K14	none	Very high	0.9998		O3b	O3b	none	Very high	0.9931		-	-
SAMEA3357013	INF044	Klebsiella pneumoniae	2013	Melbourne	Australia	Human	Urinary tract	ERR1023777	5381544	ERR10367343	10870	21	10758	116940322	2	3946393	5311843	57.4	ST20	1	0	0	0	ybt 14; ICEKp5	136	-	0	-	0	-	0	-	0	-	wzi84	KL28	K28	-	High	0.9917	KL28_07_wckC	unknown (O1/O2v1)	unknown (O1)	-	None	0.9838	O1/O2v1_04_glf,O1/O2v1_05_wbbN,O1/O2v1_06_wbbO,O1/O2v1_07_kfoC	-	-
SAMEA3357023	INF049	Klebsiella pneumoniae	2013	Melbourne	Australia	Human	Urinary tract	ERR1023782	5942702	ERR10367344	33583	20	3348	112449704	2	5156993	5325137	57.3	ST661	0	0	0	0	-	0	-	0	-	0	-	0	-	0	-	wzi373	KL140	unknown (KL140)	none	Perfect	1		O1/O2v2	O2afg	none	Very high	0.9844		-	-
SAMN06112218	INF061	Klebsiella pneumoniae	2013	Melbourne	Australia	Human	Pneumonia	SRR5082459	3593768	SRR21864874	8761	22	13516	118416426	2	5181282	5414725	57.4	ST17	1	0	0	0	ybt 5; ICEKp6	6	-	0	-	0	-	0	-	0	-	wzi82	KL38	K38	none	Very high	0.9898		O1/O2v2	O2afg	none	Very high	0.9845		-	-
SAMEA3357081	INF079	Klebsiella pneumoniae	2013	Melbourne	Australia	Human	Urinary tract	ERR1008638	5312746	ERR10367349	12554	16	6977	87588418	2	5181643	5270705	57.5	ST661	0	1	1	1	-	0	-	0	-	0	-	0	-	0	-	wzi84	KL28	K28	none	Very high	0.9946		O1/O2v1	O2a	none	Very high	0.9886		-	-
SAMEA3356970	INF102	Klebsiella pneumoniae	2013	Melbourne	Australia	Human	Urinary tract	ERR1008661	4747154	ERR10367339	12323	14	6318	77852005	7	5206455	5366047	57.4	ST3062	0	1	6	10	-	0	-	0	-	0	-	0	-	0	-	wzi387	KL124	unknown (KL124)	-	High	1	KL124_07_wbaP	O3/O3a	O3/O3a	none	Very high	0.9876		aadA5;strA.v1^;strB.v1*	-
SAMEA3357003	INF119	Klebsiella pneumoniae	2013	Melbourne	Australia	Human	Urinary tract	ERR1008678	6114522	ERR10367341	33187	52	8432	279838893	2	5219305	5412295	57.3	ST30	0	0	0	0	-	0	-	0	-	0	-	0	-	0	-	wzi64	KL64	K64	-	High	0.9989	KL64_10_wzy,KL64_11_wcoU	O1/O2v1	O1	none	Very high	0.9865		-	-
SAMEA3357035	INF134	Klebsiella pneumoniae	2013	Melbourne	Australia	Human	Disseminated	ERR1008693	5523144	ERR10367345	14891	46	16461	245126973	2	5220917	5484518	57.2	ST17-1LV	0	1	8	12	-	0	-	0	-	0	-	0	-	0	-	wzi197	KL141	unknown (KL141)	none	Perfect	1		O4	O4	-	High	0.9963	O4_06_glycosyltransferase	strA.v1^;strB.v1	-
SAMEA3357066	INF151	Klebsiella pneumoniae	2013	Melbourne	Australia	Human	Pneumonia	ERR1008708	5802942	ERR10367346	127127	139	6750	858124974	10	5228962	5456776	57.4	ST323	0	1	5	6	-	0	-	0	-	0	-	0	-	0	-	wzi262	KL21	K21	-	High	0.9995	KL21_07_wcuD,KL21_08_wzy,KL21_13_wcuA	O3b	O3b	none	Very high	0.9916		strA.v1^;strB.v1	-
SAMEA3357075	INF156	Klebsiella pneumoniae	2013	Melbourne	Australia	Human	Disseminated	ERR1023799	5521258	ERR10367347	25776	67	13859	357238341	2	5230560	5448973	57.4	ST323	0	1	6	7	-	0	-	0	-	0	-	0	-	0	-	wzi262	KL21	K21	none	Very high	0.9999		O3b	O3b	-	High	0.9919	O3b_07_wbdB	strA.v1^;strB.v1	-
SAMEA3357077	INF157	Klebsiella pneumoniae	2013	Melbourne	Australia	Human	Disseminated	ERR1023800	5530028	ERR10367348	54895	63	6567	360511294	2	5232506	5444717	57.1	ST323	0	0	0	0	-	0	-	0	-	0	-	0	-	0	-	wzi262	KL21	K21	none	Very high	1		O3b	O3b	none	Very high	0.9919		-	-
SAMEA3357086	INF161	Klebsiella pneumoniae	2013	Melbourne	Australia	Human	Urinary tract	ERR1023804	5212128	ERR10367350	42369	147	18293	775060993	2	5267501	5497619	57.3	ST20	0	0	0	0	-	0	-	0	-	0	-	0	-	0	-	wzi84	KL28	K28	none	Very high	0.9918		O1/O2v2	O1	none	Very high	0.9839		-	-
SAMN07211279	INF163	Klebsiella pneumoniae	2013	Melbourne	Australia	Human	Urinary tract	SRR5665579	3745074	SRR21864871	11973	30	14314	171380205	2	5276485	5415803	57.3	ST230	0	0	0	0	-	0	-	0	-	0	-	0	-	0	-	wzi202	KL127	unknown (KL127)	none	Very high	0.9995		OL101	unknown (OL101)	*	High	0.9497		-	-
SAMEA3357107	INF174	Klebsiella pneumoniae	2013	Melbourne	Australia	Human	Urinary tract	ERR1023812	5163970	ERR10367351	16778	20	6586	110496740	2	5284557	5454320	57.3	ST45	1	0	0	0	ybt 10; ICEKp4	78	-	0	-	0	-	0	-	0	-	wzi101	KL24	K24	none	Very high	0.9901		O1/O2v1	O2a	none	Very high	0.9875		-	-
SAMEA3357113	INF177	Klebsiella pneumoniae	2013	Melbourne	Australia	Human	Urinary tract	ERR1023815	4665430	ERR10367352	17171	34	11297	193986890	2	5307150	5545839	57.3	ST3098	1	0	6	8	ybt 10; ICEKp4	93	-	0	-	0	-	0	-	0	-	wzi101	KL24	K24	none	Very high	0.9902		O1/O2v1	O2a	none	Very high	0.9876		aph3-Ia.v1*?;strA.v1^;strB.v1	-
SAMEA3357126	INF188	Klebsiella pneumoniae	2013	Melbourne	Australia	Human	Wound or tissue	ERR1023825	4536772	ERR10367353	29669	40	7464	221445286	2	5337487	5518436	57.3	ST37	1	0	0	0	ybt 10; ICEKp4	121	-	0	-	0	-	0	-	0	-	wzi14	KL14	K14	none	Very high	0.9998		O3b	O3b	none	Very high	0.9915		-	-
SAMEA3357130	INF192	Klebsiella pneumoniae	2013	Melbourne	Australia	Human	Urinary tract	ERR1023829	5426934	ERR10367354	35218	58	9508	334867414	2	5407762	5641694	57.2	ST23	5	0	0	0	ybt 1; ICEKp10	47	clb 2	29	iuc 1	1	iro 1	2	rmp 1; KpVP-1	26	rmpA2_6*-47%	wzi1	KL1	K1	none	Very high	0.9999		O1/O2v2	O1	none	Very high	0.9912		-	-
SAMEA3357140	INF201	Klebsiella pneumoniae	2013	Melbourne	Australia	Human	Urinary tract	ERR1023838	4457386	ERR10367355	19703	24	6752	133030239	2	5583458	5654562	57.1	ST29	0	1	8	11	-	0	-	0	-	0	-	0	-	0	-	wzi85	unknown (KL30)	unknown (K30)	-+*	Low	0.9655	KL30_11_wckP,KL30_15_wcuG	O1/O2v2	O1	-	High	0.994	O1/O2v2_08_gmlC,O1/O2v2_09_gmlB	aac(6')-Ib-cr.v2;strA.v1^;strB.v1	-
SAMEA3357158	INF215	Klebsiella pneumoniae	2013	Melbourne	Australia	Human	Urinary tract	ERR1023852	5238924	ERR10367358	81399	109	7331	596717395	3	5096341	5335798	57.2	ST872	0	0	0	0	-	0	-	0	-	0	-	0	-	0	-	wzi394	unknown (KL153)	unknown (KL153)	-+	Low	0.9991	KL153_18_wcuJ	O1/O2v2	O2afg	none	Very high	0.9845		-	-
SAMEA3357174	INF223	Klebsiella pneumoniae	2013	Melbourne	Australia	Human	Urinary tract	ERR1023860	5173846	ERR10367360	33760	59	9769	329810017	3	5119376	5444365	57.3	ST491	0	1	7	8	-	0	-	0	-	0	-	0	-	0	-	wzi108	KL118	unknown (KL118)	none	Very high	0.9997		OL101	unknown (OL101)	-	High	0.9477	OL101_09_glycosylhydrolase	strA.v1^;strB.v1	-
SAMEA3357219	INF247	Klebsiella pneumoniae	2013	Melbourne	Australia	Human	Urinary tract	ERR1008712	6608112	ERR10367365	18754	39	11244	210869051	3	5119443	5444431	57.3	ST491	0	1	7	8	-	0	-	0	-	0	-	0	-	0	-	wzi108	KL118	unknown (KL118)	none	Very high	0.9997		OL101	unknown (OL101)	-	High	0.9477	OL101_09_glycosylhydrolase	strA.v1^;strB.v1	-
SAMEA3357223	INF249	Klebsiella pneumoniae	2013	Melbourne	Australia	Human	Urinary tract	ERR1008714	6281008	ERR10367366	30644	62	11446	350747337	3	5203711	5486522	57.2	ST20	0	0	0	0	-	0	-	0	-	0	-	0	-	0	-	wzi113	KL111	unknown (KL111)	none	Perfect	1		O3b	O3b	none	Very high	0.9915		-	-
SAMEA3357225	INF250	Klebsiella pneumoniae	2013	Melbourne	Australia	Human	Urinary tract	ERR1008715	6324150	ERR10367367	138406	94	3888	538183671	3	5222279	5308823	57.3	ST37	0	0	1	1	-	0	-	0	-	0	-	0	-	0	-	wzi12	KL12	K12	none	Very high	0.9998		OL103	unknown (OL103)	*	High	0.9457		-	-
SAMN06112222	INF277	Klebsiella pneumoniae	2014	Melbourne	Australia	Human	Pneumonia	SRR5082454	3800324	SRR21864873	90412	136	8397	759200920	3	5229005	5497677	57.3	ST323	0	1	8	11	-	0	-	0	-	0	-	0	-	0	-	wzi262	KL21	K21	none	Very high	1		O3b	O3b	none	Very high	0.9919		aac(6')-Ib-cr.v2;strA.v1^;strB.v1	-
SAMEA3357277	INF281	Klebsiella pneumoniae	2014	Melbourne	Australia	Human	Wound or tissue	ERR1008739	6109416	ERR10367375	251840	136	3315	834937787	3	5230155	5585456	57.2	ST323	0	1	8	19	-	0	-	0	-	0	-	0	-	0	-	wzi262	KL21	K21	none	Very high	0.9999		O3b	O3b	none	Very high	0.9919		aac(6')-Ib-cr.v2;aac(6')-Ib-cr.v2;aac(6')-Ib-cr.v2;strA.v1^;strB.v1	-
SAMN06112224	INF298	Klebsiella pneumoniae	2014	Melbourne	Australia	Human	Wound or tissue	SRR5082469	3436396	SRR21864872	224854	152	4097	921251077	3	5234906	5690725	56.9	ST323	0	1	8	11	-	0	-	0	-	0	-	0	-	0	-	wzi262	KL21	K21	none	Very high	1		O3b	O3b	none	Very high	0.9919		aac(6')-Ib-cr.v2;strA.v1^;strB.v1	-
SAMEA3357155	INF299	Klebsiella pneumoniae	2014	Melbourne	Australia	Human	Wound or tissue	ERR1008755	4972680	ERR10367356	363655	151	2515	914736356	3	5257257	5490760	57.2	ST15	0	1	8	10	-	0	-	0	-	0	-	0	-	0	-	wzi24	KL24	K24	-	High	0.9997	KL24_07_wcuD,KL24_09_wcuV	O1/O2v1	O1	-	High	0.985	O1/O2v1_02_wzt,O1/O2v1_06_wbbO	aac(6')-Ib-cr.v2^	-
SAMEA3357157	INF300	Klebsiella pneumoniae	2014	Melbourne	Australia	Human	Urinary tract	ERR1008756	4355652	ERR10367357	23613	40	9550	225499042	3	5271210	5576053	57.1	ST3072	0	1	7	10	-	0	-	0	-	0	-	0	-	0	-	wzi160	KL39	K39	none	Very high	0.9925		O1/O2v1	O2a	none	Very high	0.9871		aph3-Ia.v1^;strA.v1^;strB.v1	-
SAMEA3357161	INF302	Klebsiella pneumoniae	2014	Melbourne	Australia	Human	Pneumonia	ERR1008758	3494522	ERR10367359	85389	137	8808	752107373	3	5293775	5509881	57.3	ST437	0	1	8	10	-	0	-	0	-	0	-	0	-	0	-	wzi109	KL36	K36	none	Very high	0.9989		O4	O4	none	Very high	0.9973		aac(6')-Ib-cr.v2;aph3-Ia.v1^	-
SAMEA3357187	INF319	Klebsiella pneumoniae	2014	Melbourne	Australia	Human	Urinary tract	ERR1008772	4376068	ERR10367361	38734	38	5787	224159613	3	5300003	5571436	57.1	ST2513	1	0	0	0	ybt 4; plasmid	31	-	0	-	0	-	0	-	0	-	wzi94	KL62	K62	none	Very high	0.9994		O1/O2v1	O2a	none	Very high	0.9887		-	-
SAMEA3357191	INF321	Klebsiella pneumoniae	2014	Melbourne	Australia	Human	Urinary tract	ERR1008774	5844826	ERR10367362	21361	28	6953	148513073	3	5315072	5592232	57.1	ST37	1	0	0	0	ybt 4; plasmid	34	-	0	-	0	-	0	-	0	-	wzi50	KL15	K15	none	Very high	0.9979		O4	O4	none	Very high	0.9972		-	-
SAMEA3357193	INF322	Klebsiella pneumoniae	2014	Melbourne	Australia	Human	Urinary tract	ERR1008775	5139232	ERR10367363	38755	101	14758	571932316	3	5333979	5889152	56.6	ST37	0	0	0	0	-	0	-	0	-	0	-	0	-	0	-	wzi394	KL153	unknown (KL153)	+	Good	0.9991		O1/O2v2	O2afg	none	Very high	0.9845		-	-
SAMEA3357208	INF329	Klebsiella pneumoniae	2014	Melbourne	Australia	Human	Urinary tract	ERR1008781	5184868	ERR10367364	38364	149	21183	812675817	3	5355919	5756166	56.9	ST3061	1	0	0	0	ybt 4; plasmid (incomplete) (truncated)	117-1LV	-	0	-	0	-	0	-	0	-	wzi8	KL8	K8	-	High	0.9974	KL8_15_wzx	O1/O2v2	O2afg	none	Very high	0.9842		-	-
SAMEA3357226	INF341	Klebsiella pneumoniae	2014	Melbourne	Australia	Human	Urinary tract	ERR1008790	5062576	ERR10367368	16417	16	5564	91349342	3	5356168	5670904	57.1	ST29	0	1	8	11	-	0	-	0	-	0	-	0	-	0	-	wzi85	KL30	K30	-+*	Good	0.9655	KL30_15_wcuG	O1/O2v2	O1	-	High	0.994	O1/O2v2_08_gmlC,O1/O2v2_09_gmlB	aac(6')-Ib-cr.v2;strA.v1^;strB.v1	-
SAMEA3357233	INF344	Klebsiella pneumoniae	2014	Melbourne	Australia	Human	Urinary tract	ERR1008791	5199638	ERR10367369	61535	57	5050	310756781	3	5414866	5661236	57.1	ST17	1	0	0	0	ybt 15; ICEKp11	232	-	0	-	0	-	0	-	0	-	wzi141	KL25	K25	-	High	0.9917	KL25_09_wfeD	O5	O5	*	High	0.9421		-	-
SAMEA3357237	INF346	Klebsiella pneumoniae	2014	Melbourne	Australia	Human	Pneumonia	ERR1008793	5029850	ERR10367370	13191	27	10837	142952997	3	5516912	5722883	57.1	ST792	2	0	0	0	ybt 17; ICEKp10	281	clb 3	15	-	0	-	0	-	0	-	wzi25	KL25	K25	none	Perfect	1		O3/O3a	O3/O3a	none	Very high	0.9857		-	-
SAMEA3357256	INF355	Klebsiella pneumoniae	2014	Melbourne	Australia	Human	Wound or tissue	ERR1015288	5104588	ERR10367371	55719	58	5747	320205726	4	5064997	5387125	57	ST359	0	0	0	0	-	0	-	0	-	0	-	0	-	0	-	wzi236	KL10	K10	none	Very high	0.9956		O1/O2v2	O1	none	Very high	0.9941		-	-
SAMEA3357260	INF357	Klebsiella pneumoniae	2014	Melbourne	Australia	Human	Urinary tract	ERR1023722	5342136	ERR10367372	12173	13	5839	71083499	4	5119381	5523808	57.3	ST491	0	1	6	7	-	0	-	0	-	0	-	0	-	0	-	wzi108	KL118	unknown (KL118)	none	Very high	0.9997		OL101	unknown (OL101)	-	High	0.9477	OL101_09_glycosylhydrolase	strA.v1^;strB.v1	-
SAMEA3357262	INF358	Klebsiella pneumoniae	2014	Melbourne	Australia	Human	Urinary tract	ERR1015290	5246460	ERR10367373	14164	24	9308	131841389	3	5296939	5755837	57.1	ST340	1	2	10	23	ybt 16; ICEKp12	277	-	0	-	0	-	0	-	0	-	wzi50	KL15	K15	none	Very high	0.999		O4	O4	*	Very high	0.9965		aac(3)-IIa.v1^;aac(3)-IId^;aac(6')-Ib-cr.v2;aac(6')-Ib4;aadA2;strA.v1^;strB.v1	-
SAMEA3357269	INF361	Klebsiella pneumoniae	2014	Melbourne	Australia	Human	Urinary tract	ERR1015293	6119188	ERR10367374	15041	34	12170	183054436	3	5298572	5723444	57.1	ST340	1	1	8	18	ybt 16; ICEKp12	277	-	0	-	0	-	0	-	0	-	wzi50	KL15	K15	-	High	0.999	KL15_11_wcaN	O4	O4	*	Very high	0.9965		aac(3)-IIa.v1^;aac(6')-Ib-cr.v2;aadA2;aadA2^;strA.v1^;strB.v1	-
SAMEA3357381	KSB1_10J	Klebsiella pneumoniae	2014	Melbourne	Australia	Human	Rectal swab	ERR1023674	5325224	ERR10367384	4838	12	13431	64981043	2	5302428	5630033	57.1	ST17	1	1	8	11	ybt 15; ICEKp11	68	-	0	-	0	-	0	-	0	-	wzi141	KL25	K25	-	High	0.9916	KL25_09_wfeD	O5	O5	*	High	0.9421		aac(3)-IId^;strA.v1^;strB.v1	-
SAMEA3357325	KSB1_4E	Klebsiella pneumoniae	2013	Melbourne	Australia	Human	Rectal swab	ERR1023628	5633480	ERR10367376	77908	222	16233	1264679926	3	5242097	5805611	56.9	ST2999	0	0	0	0	-	0	-	0	-	0	-	0	-	0	-	wzi445	KL141	unknown (KL141)	none	Very high	0.9942		O4	O4	none	Very high	0.997		-	-
SAMN06112194	KSB1_5B	Klebsiella pneumoniae	2014	Melbourne	Australia	Human	Rectal swab	SRR5082451	4403014	SRR21864875	24814	24	5745	142553423	7	5242522	5753674	56.9	ST3067	1	0	0	0	ybt 4; plasmid (truncated)	125	-	0	-	0	-	0	-	0	-	wzi324	KL63	K63	none	Very high	0.9604		O3b	O3b	none	Very high	0.9925		-	-
SAMEA3357345	KSB1_6G	Klebsiella pneumoniae	2013	Melbourne	Australia	Human	Throat swab	ERR1023648	5908352	ERR10367380	77908	215	16233	1264679926	3	5364520	5871729	56.7	ST461	0	0	3	3	-	0	-	0	-	0	-	0	-	0	-	wzi133	KL25	K25	-	High	0.9853	KL25_09_wfeD	O1/O2v1	O1	-	High	0.9845	O1/O2v1_03_wbbM,O1/O2v1_06_wbbO	strA.v1	-
SAMEA3357328	KSB1_7E	Klebsiella pneumoniae	2013	Melbourne	Australia	Human	Rectal swab	ERR1023631	6011206	ERR10367377	87169	292	18241	1590023383	2	5228889	6009058	56.7	ST323	0	1	6	7	-	0	-	0	-	0	-	0	-	0	-	wzi262	KL21	K21	none	Very high	1		O3b	O3b	none	Very high	0.9919		strA.v1^;strB.v1	-
SAMEA3357337	KSB1_7F	Klebsiella pneumoniae	2014	Melbourne	Australia	Human	Rectal swab	ERR1023640	5509174	ERR10367379	10185	22	11600	118145309	2	5509891	6046867	56.6	ST231	1	2	11	19	ybt 15; ICEKp11	230	-	0	-	0	-	0	-	0	-	wzi64	KL64	K64	-	High	0.9999	KL64_07_wzx,KL64_11_wcoU	O1/O2v1	O1	none	Very high	0.9862		aadA*;ant(2'')-Ia;rmtB;strA.v1^;strB.v1	-
SAMEA3357346	KSB1_7G	Klebsiella pneumoniae	2013	Melbourne	Australia	Human	Throat swab	ERR1023649	5862356	ERR10367381	165532	393	13260	2195009789	3	5511213	6048028	56.6	ST231	1	2	11	19	ybt 15; ICEKp11	230	-	0	-	0	-	0	-	0	-	wzi64	KL64	K64	none	Perfect	1		O1/O2v1	O1	none	Very high	0.9864		aadA*;ant(2'')-Ia;rmtB;strA.v1^;strB.v1	-
SAMEA3357374	KSB1_7J	Klebsiella pneumoniae	2014	Melbourne	Australia	Human	Rectal swab	ERR1023671	5031886	ERR10367382	40545	115	15223	617234316	1	5233063	5652947	57	ST27	0	0	0	0	-	0	-	0	-	0	-	0	-	0	-	wzi186	KL2	K2	-	High	0.9872	KL2_13	O1/O2v2	O2afg	none	Very high	0.9949		-	-
SAMN07211282	KSB1_9A	Klebsiella pneumoniae	2013	Melbourne	Australia	Human	Throat swab	SRR5665580	4841342	SRR21864870	75044	161	12454	934617011	5	5356176	5699174	57.1	ST29	0	1	8	11	-	0	-	0	-	0	-	0	-	0	-	wzi85	KL30	K30	-+*	Good	0.9655	KL30_15_wcuG	O1/O2v2	O1	-	High	0.994	O1/O2v2_08_gmlC,O1/O2v2_09_gmlB	aac(6')-Ib-cr.v2;strA.v1^;strB.v1	-
SAMEA3357330	KSB1_9E	Klebsiella pneumoniae	2014	Melbourne	Australia	Human	Rectal swab	ERR1023633	6343410	ERR10367378	31760	79	13343	423774122	4	5225187	5617529	57	ST20	0	0	0	0	-	0	-	0	-	0	-	0	-	0	-	wzi33	KL64	K64	none	Very high	0.9985		O1/O2v1	O1	-	High	0.9942	O1/O2v1_06_wbbO	-	-
SAMEA3357378	KSB1_9J	Klebsiella pneumoniae	2014	Melbourne	Australia	Human	Rectal swab	ERR1023673	4746356	ERR10367383	67198	122	10297	691959168	3	5260710	5825037	56.9	ST15	0	1	9	23	-	0	-	0	-	0	-	0	-	0	-	wzi24	KL24	K24	none	Very high	0.9999		O1/O2v1	O1	-	High	0.9852	O1/O2v1_02_wzt,O1/O2v1_06_wbbO	aac(6')-Ib-cr.v2^;aadA5;aadA5;strA.v1;strA.v1;strB.v1	-
SAMEA3357405	KSB2_1B	Klebsiella pneumoniae	2014	Melbourne	Australia	Human	Rectal swab	ERR1023685	5260316	ERR10367385	49102	104	12760	626557612	6	5509909	6129904	56.6	ST231	1	2	11	19	ybt 15; ICEKp11	230	-	0	-	0	-	0	-	0	-	wzi64	KL64	K64	none	Perfect	1		O1/O2v1	O1	none	Very high	0.9864		aadA*;ant(2'')-Ia;rmtB;strA.v1^;strB.v1	-
SAMEA3357421	KSB2_1C	Klebsiella pneumoniae	2014	Melbourne	Australia	Human	Rectal swab	ERR1023693	5442104	ERR10367386	65578	131	10955	718423103	2	1408967	6163371	56.1	ST93 (subsp. ozaenae)	4	0	0	0	ybt 10; ICEKp4	103	-	0	iuc 2A	4	-	0	rmp 2A; VP (truncated)	1-1LV	-	wzi127	KL4	K4	?-+	Good	0.9838	KL4_04_HG290,KL4_20_wza,KL4_23_wcaJ	O1/O2v1	O2ac	none	Very high	0.9842		-	-
[truncated: 69 more columns]
